# Supplementary material for: Suppression of Fusarium Wilt in Watermelon by Bacillus amyloliquefaciens DHA55 through Extracellular Production of Antifungal Lipopeptides
Source: J Fungi (Basel). 2023 Mar 9;9(3):336. doi: 10.3390/jof9030336 (PMC10053319; doi:10.3390/jof9030336)
Supplement: Supplementary file 1 [file jof-09-00336-s001.zip]

Archive with 1 entries (1 files):
- jof-2255318-supplementary.pdf
